# Supplementary material for: Large-scale death of retinal astrocytes during normal development is non-apoptotic and implemented by microglia
Source: PLoS Biol. 2019 Oct 18;17(10):e3000492. doi: 10.1371/journal.pbio.3000492 (PMC6821132; doi:10.1371/journal.pbio.3000492)
Supplement: S1 Table — A Microsoft Excel spreadsheet providing further details on the ANOVA tests used in this study. (XLSX) [file pbio.3000492.s010.xlsx]

## Sheet: Main Figures ANOVA tables
Figure 1G: ANOVA Table
ANOVA table	F (DFn, DFd)	P value	Post-hoc test	Notes
Astrocyte number across development	F (6, 14) = 58.4774	P<0.0001	Sidak's multiple comparisons test (P5 vs P35)
Figure 2D (RGCs): ANOVA Table
ANOVA table	F (DFn, DFd)	P value	Post-hoc test	Notes
Brn3b-cre vs GFAP-cre	F (1, 16) = 224.484	P<0.0001
Age	F (1, 16) = 0.047519	P=0.8302
wt vs Bax F/F	F (1, 16) = 130.581	P<0.0001
Brn3b-cre vs GFAP-cre x Age	F (1, 16) = 1.25967	P=0.2783
Brn3b-cre vs GFAP-cre x wt vs Bax F/F	F (1, 16) = 120.604	P<0.0001	Tukey's
Age x wt vs Bax F/F	F (1, 16) = 0.405772	P=0.5331
Brn3b-cre vs GFAP-cre x Age x wt vs Bax F/F	F (1, 16) = 1.34728	P=0.2628
Figure 2E (Astrocytes): ANOVA Table
ANOVA table	F (DFn, DFd)	P value	Post-hoc test	Notes
Brn3b-cre vs GFAP-cre	F (1, 16) = 0.320813	P=0.5790
Age	F (1, 16) = 81.1198	P<0.0001
wt vs Bax F/F	F (1, 16) = 1.06735	P=0.3169	NA	No main effect, thus no post-hoc test
Brn3b-cre vs GFAP-cre x Age	F (1, 16) = 0.0191475	P=0.8917
Brn3b-cre vs GFAP-cre x wt vs Bax F/F	F (1, 16) = 0.0287605	P=0.8675	NA	No interaction, thus no post-hoc test
Age x wt vs Bax F/F	F (1, 16) = 0.000379885	P=0.9847
Brn3b-cre vs GFAP-cre x Age x wt vs Bax F/F	F (1, 16) = 0.21028	P=0.6527
Figure 5A (Itgam): ANOVA Table
ANOVA table	F (DFn, DFd)	P value	Post-hoc test	Notes
Interaction	F (1, 9) = 0.00527727	P=0.943678
Age	F (1, 9) = 43.9867	P=0.000096
Genotype	F (1, 9) = 1.52578	P=0.24802	NA	No main effect, thus no post-hoc test
Figure 5B (Mertk): ANOVA Table
ANOVA table	F (DFn, DFd)	P value	Post-hoc test	Notes
Interaction	F (1, 9) = 3.45126	P=0.096156
Age	F (1, 9) = 144.213	P<0.000001
Genotype	F (1, 9) = 4.97228	P=0.052709	NA	No main effect, thus no post-hoc test
Figure 5C (Syk): ANOVA Table
ANOVA table	F (DFn, DFd)	P value	Post-hoc test	Notes
Interaction	F (1, 10) = 3.81725	P=0.07925
Age	F (1, 10) = 65.2653	P=0.000011
Genotype	F (1, 10) = 0.360586	P=0.561542	NA	No main effect, thus no post-hoc test
Figure 5D (Myd88): ANOVA Table
ANOVA table	F (DFn, DFd)	P value	Post-hoc test	Notes
Interaction	F (1, 10) = 0.012647	P=0.912685
Age	F (1, 10) = 126.691	P<0.000001
Genotype	F (1, 10) = 0.0194552	P=0.891839	NA	No main effect, thus no post-hoc test
Figure 5E (Cx3cr1): ANOVA Table
ANOVA table	F (DFn, DFd)	P value	Post-hoc test	Notes
Interaction	F (1, 6) = 2.08352	P=0.199004
Age	F (1, 6) = 214.188	P=0.000006
Genotype	F (1, 6) = 0.0734742	P=0.795428	NA	No main effect, thus no post-hoc test
Figure 6B: ANOVA Table
ANOVA table	F (DFn, DFd)	P value	Post-hoc test	Notes
Interaction	F (3, 37) = 5.52027	P=0.003097	Fisher's LSD	Because there is an interaction between Age and Treatment individual t-tests (in this context, Fisher's LSD) for each age was performed
Age	F (3, 37) = 4.73929	P=0.006767
Treatment (Microglia Ablation or Presence)	F (1, 37) = 185.176	P<0.000001
Figure 6D: ANOVA Table (comparing P14 DT and P14 Csf1r data)
ANOVA table	F (DFn, DFd)	P value	Post-hoc test	Notes
Interaction	F (1, 14) = 1.99087	P=0.180084
Paradigm (P14 DT vs P14 Csf1r)	F (1, 14) = 0.0671879	P=0.799249	NA	There is no main effect of paradigms (question asked by this test: is there a difference between ablating microglia via DT and Csf1r?)
Control vs Ablation	F (1, 14) = 39.8034	P=0.000019	Sidak's multiple comparisons test	p=0.010799 (DT); p=0.000094 (Csf1r)
Figure 6D: ANOVA Table (P14 and P21 Csf1r data)
ANOVA table	F (DFn, DFd)	P value	Post-hoc test	Notes
Interaction	F (1, 16) = 9.852969	P=0.0063406	Fisher's LSD	p=0.0000016 (P14); p=0.0101213 (P21). Because there is an interaction between Age and Genotype, individual t-tests (in this context, Fisher's LSD) for data within each age was performed.
Age	F (1, 16) = 36.0697	P=0.0000183
wt vs Csf1r -/-	F (1, 16) = 52.72713	P=0.0000019
Figure 6E: ANOVA Table
ANOVA table	F (DFn, DFd)	P value	Post-hoc test	Notes
Interaction	F (3, 47) = 1.68678	P=0.182629
Age	F (3, 47) = 85.7309	P<0.000001
Microglia Ablation or Presence	F (1, 47) = 14.6157	P=0.000387	Holm-Sidak's multiple comparisons test
Figure 7D: ANOVA Table
ANOVA table	F (DFn, DFd)	P value	Post-hoc test	Notes
Interaction	F (1, 7) = 14.8727	P=0.00624	Fisher's LSD	Because there is an interaction between Age and Genotype, individual t-tests (in this context, Fisher's LSD) for each age can be performed
Age	F (1, 7) = 21.0816	P=0.002509
wt vs Csf1r -/-	F (1, 7) = 17.4061	P=0.004178
Figure 7E (Csf1r): ANOVA Table
ANOVA table	F (DFn, DFd)	P value	Post-hoc test	Notes
Interaction	F (1, 4) = 5.04423	P=0.088041
wt vs Csf1r -/-	F (1, 4) = 9.20823	P=0.03861	Sidak's multiple comparisons test
Cell Type (Microglia vs. Other CD45+ Cells)	F (1, 4) = 0.915926	P=0.392743
Figure 7E (DT): ANOVA Table
ANOVA table	F (DFn, DFd)	P value	Post-hoc test	Notes
Interaction	F (1, 8) = 83.253	P=0.000017	Fisher's LSD	Because there is an interaction between Treatment and Cell Type, individual t-tests (in this context, Fisher's LSD) for each age can be performed
Treatment (control vs DT ablation)	F (1, 8) = 64.1204	P=0.000043
Cell Type (Microglia vs. Other CD45+ Cells)	F (1, 8) = 79.9483	P=0.000019

## Sheet: Supp. Figures ANOVA tables
S2 Figure B: ANOVA Table
ANOVA table	F (DFn, DFd)	P value	Post-hoc test	Notes
Cortex development	F (3, 17) = 45.1417	P<0.0001	Sidak's multiple comparisons test (P4 vs P26)	Statistical analysis for cortex performed seperately from corpus callosum; data for both placed on the same graph for ease of comparing dynamics across the tissue types
Corpus callosum development	F (3, 17) = 2.65317	P=0.0817	Sidak's multiple comparisons test (P12 vs P26)	While one-way ANOVA did not detect a significant difference across means for astrocyte numbers across the developmental time series, we believed it appropriate to still move forward with a posthoc analysis comparing P12 (the peak) and P26 (an age after the end of astrocyte development). Likely, the parabolic dynamics of the time series are what resulted in the ANOVA P-value suggesting there are n…
S6 Figure B: ANOVA Table
ANOVA table	F (DFn, DFd)	P value	Post-hoc test	Notes
Interaction	F (1, 16) = 6.22773e-005	P=0.993801
Age	F (1, 16) = 113.353	P<0.000001
DT- ctrl vs DT+ ctrl	F (1, 16) = 2.69387	P=0.120242	NA	No main effect, thus no post-hoc test
S6 Figure C: ANOVA Table
ANOVA table	F (DFn, DFd)	P value	Post-hoc test	Notes
Interaction	F (3, 47) = 2.38485	P=0.081055
Age	F (3, 47) = 2.38485	P=0.081055
Control vs. DT Ablation	F (1, 47) = 20.0175	P=0.000049	Holm-Sidak's multiple comparisons test
S6 Figure F: ANOVA Table
ANOVA table	F (DFn, DFd)	P value	Post-hoc test	Notes
Interaction	F (1, 11) = 2.04319	P=0.180668
Age	F (1, 11) = 53.1031	P=0.000016
Control vs. DT Ablation	F (1, 11) = 0.023817	P=0.880147	NA	No main effect, thus no post-hoc test
