# Supplementary material for: Large-scale death of retinal astrocytes during normal development is non-apoptotic and implemented by microglia
Source: PLoS Biol. 2019 Oct 18;17(10):e3000492. doi: 10.1371/journal.pbio.3000492 (PMC6821132; doi:10.1371/journal.pbio.3000492)
Supplement: S1 Data — A Microsoft Excel spreadsheet containing the data plotted in each graph from all main and Supporting information figures. Each tab lists the data for several graphs, as indicated by the tab title. (XLSX) [file pbio.3000492.s011.xlsx]

## Sheet: Fig 1
Figure 1D
Postnatal age	Central - Pax2				Middle - Pax2				Periperal - Pax2				Central - Sox9					Middle - Sox9					Peripheral - Sox9
1	6820	9441.36	7079.17		2688.01	2669.5	2787.98		0	0	214.745		7590.11	5998.04				2669.5	3687.68				0	0
3	4146.79	4709.57	4494.83	4687.36	4328.75	3461.83	4009.8	2873.14	1947.51	1277.36	1358.82	1388.44	6457.15	3509.96	4716.98	4568.88	4739.19	4829.53	3696.57	3480.34	4069.04	2928.67	1771.64	2154.85	1314.39	1410.65	1418.06
5	2606.56	3898.73	2325.17		3757.11	4695.69	3268.77		1900.97	2118.75	2513.47		2813.9	2073.4				3565.5	3524.77				2443.65	3287.82
7-8	1710.55	2162.26	1569.86		1603.18	1766.09	1281.06		1840.14	2319.24	2269.63		1784.6	2051.18	1555.05	1651.31		1632.8	1725.36	1969.73	1262.55		1940.11	2088.21	1732.77	1827.18
10	1569.86	1917.89	1144.07		662.006	736.268	741.98		1318.09	1251.44	1266.25		1332.9	1229.23	1260.7			696.995	615.672	742.615			1488.4	1463.41	1446.75
14	673.854	910.814	1125.56		396.167	403.572	392.464		448.002	403.572	440.597		966.351	916.367	844.169			418.911	450.646	424.861			387.528	485.952	418.911
Figure 1G
	Total astrocyte number:
Age (postnatal days):	1	3	5	7-8	10	14	35
animal 1:	11345.7	24989.3	26924.6	21789.1	13732.7	6590.79	5410.52
animal 2:	14870.2	19026.6	28311.1	23337.3	14577.1	6436.47	7096.95
animal 3:	13888	21046	25724.3	25183.1	13316.7	6512.16
animal 4:		18443.2

## Sheet: Fig 2B,C
Figure 2B
Postnatal Day	Measured RGC number	Model: V=2.47 hrs
0	200000	200000
1		189555
2		179655
3	160000	170272
4		161379
5	143000	152951
6		144963
7		137392
8		130216
9		123416
10	117000	116970
Figure 2C
		Model:
Postnatal Day	Measured Astrocyte Number	V=2.47 hrs (D high)	V=2.47 hrs (D avg)	V=predicted
5	26987	26987	26987	26987
6		26561.8	26834.1	23044
7	23437	26143.3	26682.1	19677.1
8		25731.3	26531	16802.1
9		25325.9	26380.7	14347.2
10	13875	24926.8	26231.2	12250.9
11		24534.1	26082.6	10461
12		24147.5	25934.9	8932.54
13		23767	25788	7627.43
14	6513	23392.5	25641.9	6513
15		23023.9	25496.6	5561.4
16		22661.2	25352.2	4748.83
17		22304.1	25208.6	4054.99

## Sheet: Fig2 D,E
Figure 2D
Total RGC number
each column is one biological replicate of given condition
	wt P10				BAXflox/flox P10				wt P17				BAXflox/flox P17
Brn3b-cre	61206.9	56106.4	63536.2		100603	116005	104295		67739.8	62895.7	68369.8		105328	102533	110394
GFAP-cre	54989.1	52856.9	63065.5		57557.1	54470.4	58429.6		52737.6	61194.8	48716.7		55826.1	55421.4	57007.4
Figure 2E
Total astrocyte number
each column is one biological replicate of given condition
	wt P10				BAXflox/flox P10				wt P17				BAXflox/flox P17
Brn3b-cre	10743.6	13727	15023.2		17414.1	10448.9	13452.1		4362.68	5012.78	5932.53		5427.08	7226.42	6878.78
GFAP-cre	15553.4	13245.4	8197.29		13537	13765.5	12967.5		5959.04	5101.44	4750.48		6347.01	5077.34	5453.42

## Sheet: Fig 3
Figure 3B
each column is one biological replicate of given condition
Age (postnatal days)	% Microglia in NFL+GCL			% Microglia in IPL			% Microglia in INL			% Microglia in OPL			% Microglia in ONL
1	75.5714	66.7938	67.151	0	0	6.21693	8.45695	15.5223	15.4528	0	0	0	15.9717	17.6839	11.1792
3	58.8686	64.1393		6.51938	4.47175		18.96	17.3543		0	0		15.652	14.0347
5	48.0101	58.0042	53.907	6.46005	3.68221	6.82642	29.1911	22.491	33.139	0	0	0	16.3387	15.8227	6.12755
7	45.6644	47.115	46.6883	3.23692	2.32653	2.53779	32.4149	32.819	32.9697	18.6837	16.6883	17.8042	0	1.05118	0
10	47.6799	48.0686	44.5772	2.16327	3.51503	4.15548	26.7702	24.4269	26.3456	23.3867	23.9894	24.644	0	0	0.277778
14	29.6942	30.5782	29.65	23.5072	26.499	29.3436	19.568	13.4202	9.36052	27.2307	29.5026	31.6459	0	0	0
Figure 3E
each column is one biological replicate of given condition
Age (postnatal days)	Total Astrocyte # (normalized)				Lysosome Index (normalized)
1	23.6041	40.8189	36.0213		36.8056	43.8587	49.4533
3	90.2443	61.1203	70.9836	58.2707	80.8507	94.0842	65.297
5	99.6967	106.469	93.8343		102.297	97.7034
7	74.6133	82.1754	91.1908		42.5314	50.7712	50.8157
10	35.2631	39.3872	33.231
14	0.379275	-0.374491	-0.00478374
18					-12.502	15.5981	-3.09613

## Sheet: Fig 4
Figure 4C
each column is one biological replicate of given condition
Postnatal Day	% Microglia w/ Pax2+ Debris				Postnatal Day	% microglia w/ tdTom debris (GFAP-cre;Ai14)
3	8.33333	4.43213			3
5	32.4561	59.9089	57.3883		5	31.3424	28.3838
10	9.02256	13.4387	1.02041		10
14	2.8777	1.94805	10.8434		14
Figure 4D
each column is one biological replicate of given condition
					Normalized to % touching:				Normalized to % touching:
Postnatal Day	% Astrocytes Touched by Microglia				% Astrocytes partially enveloped by Microglia				% Astrocytes fully enveloped by Microglia
1	71.6454	93.2365	87.2666		16.4407	10.6932	20.1686		0.08475	0.10747	0.32425
3	92.8634	83.8776	82.0271		11.0531	23.017	29.4147		1.47059	0.48662	0.35018
5	84.1146	86.2801	85.5805		28.4314	27.5064	20.8425		0.516	0.69776	0.60175
7	81.137	85.0503	74.5342		24.6285	41.5301	26.4583		0.95541	1.00182	0.83333
10	64.4351	48.3715	67.8715		21.645	36.409	27.8107		0	1.24688	3.25444
14	65.8307	58.0645	66.313		34.2857	6.06061	33.6		0.95238	0	0.4
Note: "touching" also includes partial and full envelopment
Figure 4E
Postnatal Day	Measured Astrocyte Number	Model: V=predicted
5	26987	26987
6		23044
7	23437	19677.1
8		16802.1
9		14347.2
10	13875	12250.9
11		10461
12		8932.54
13		7627.43
14	6513	6513

## Sheet: Fig 5
FIGURE 5	For all figures, each column is one biological replicate of the given condition
Figure 5A	Total astrocyte number:
Age	Itgam WT				Itgam –/–
P4		30820.1	30281.1	23098.8	33581.9	24614	22562.6	21429.7
P10		13809	15387.4	12354.7	10967.2	12092.4	9988.09
Figure 5B	Total astrocyte number:
Age	Mertk control					Mertk –/–
P5	25209	29469.4				20507.6	24389.8
P10	8909.39	13137.4	10506.8	10677.1	10514.3	10458.3	10445	12350.5	7961.41
Figure 5C	Total astrocyte number:
Age	Syk Control				Syk flox/flox; CX3CR1-CreER
P5		21367	23770.5	27944.3	27217.9	25684.4	25061.3
P10		16367.8	15599.4	19019.7	11945.4	14619.6	17190.8	13160.9	12704.6
Figure 5D	Total astrocyte number:
Age	Myd88 WT				Myd88 flox/flox; Cx3cr1-Cre
P6	24081.9	25685.8			24943	25048.5	22333.8	28246.1
P10	12486.3	11646	14700.1	14885	13279.1	14594.4	14615.8	11339.3
Figure 5E	Total astrocyte number:
Age	CX3CR1 CreER/+			CX3CR1 CreER/CreER
P5	23193.4	26651.5	26695.6	25056.2	23544.5	23468.6
P10	11994.9	11078.1		11930.2	13181.1
Figure 5F,G		Control				Minocycline
F: P10	Astrocyte #	9914.01	12616.1	22289	25908.2	11021.2	15482.3	23258.4	20019.5
G: P10	lysosome index	0.178387	0.235605	0.286395	0.2125	0.136539	0.185841	0.218103	0.237646

## Sheet: Fig 6
Figure 6B
each column is one biological replicate of given condition
Postnatal day	Total microglia: Control							Total microglia: DT ablated
6	2745.83	3478.16	3724.4					451.618	833.856	777.295	172.697	901.346
8	5400.33	4290.22	4064.34	3317	3186.78	3312.58	3993.27	719.93	1131.07	806.629	255.996	492.302	652.191	912.434	636.113	332.941
10	5365.83	3731.04	5281.69	4061.52	2753.26	2699.51		854.737	247.105	385.817	435.368	369.502	378.379	76.103
14	3186.61	1786.65	1671.89	1335.24				384.308	413.321	1324.46	285.315
Figure 6D	each column is one biological replicate of given condition
	Total astrocytes - Control					Total astrocytes - DT ablated
P14 DTR	8619.14	10920.9	8110.23	8228.78		9531.72	15951.8	12679.6	13457.6
P14 Csf1r	8302.73	9105.78	8386.35	7386.01	7040.86	14389.1	11665.2	13772.8	15813.5	15595
P21 Csf1r	7083.22	7252.46	5146.83	5439.91	6750.25	8446.61	10578.3	10065.3	6404.08	8471.52
Figure 6E	each column is one biological replicate of given condition
Postnatal day	Total astrocytes: Control										Total astrocytes: DT ablated
6	28110.4	25038.2	28255.6								27583.2	29331.5	26439.8	26912	23528.5
8	24562.2	22480.6	24171.9	25147.7	24381.9	24146.4	26788.4	21727.4	24824.1	24349.6	25159	27884.4	24738.5	28324	24910.2	33012	32566.8	26744.8	29963.5
10	15790.9	16028.5	17281.9	14047.6	15662.3	16547.1	14950	20746.3	15240	13886.4	28493.6	18627.9	24626.1	22299.2	21324.2	20903.9	16096.9	18489.1	16639.8	17603.3
14	8619.14	10920.9	8110.23	8228.78							9531.72	15951.8	12679.6	13457.6
Figure 6G	each row is one biological replicate of given condition
GFAP arbor coverage normalized to control
Control	DTR Ablation
0.982074	1.29276
1.01793	1.24898
0.977115	1.24799
1	1.33281
1.02289	1.34718
	1.30674

## Sheet: Fig 7
Figure 7B
each column is one biological replicate of given condition
CC3+ astrocyte density (cells/mm2)				Model: no clearance
CSF1R wt	CSF1R null			Mean:	46.4797
0	29.62			Upper limit, 95% CI	90.0144
0	37.0249			Lower limit, 95% CI	23.7775
0
7.40499
Figure 7D
each column is one biological replicate of given condition
CC3+ dell density (cells/mm2) in NFL and GCL:
Age	CSF1R wt				CSF1R null
P6	118.48	81.4549	66.6449	155.505	503.539	947.839
P14	64.7937	44.4299	37.0249		44.4299	101.819
Figure 7E
each column is one biological replicate of given condition
	Microglia			Other CD45+ Cells
DTR control	4393.73	4356.62	5245.59	763.423	398.127	483.178
DTR ablation	1090.49	967.96	224.738	706.723	523.043	1178.49
CSF1R wt	4345.22	2253.56		1950.24	645.894
CSF1R null	0	0		599.036	1011.65
																	% in Microglia			% in Astrocytes			% Other
																	87.2074	96.8731	94.2088				12.7926	3.12689	5.79117
Figure 7G																	n/a	n/a	n/a	92.9487	83.3333	62.963	7.05128	16.6667	37.037
each column is one biological replicate of given condition
	% in Microglia			% Other
Control	87.2074	96.8731	94.2088	12.7926	3.12689	5.79117
	% in Astrocytes			% Other
Csf1r null	92.9487	83.3333	62.963	7.05128	16.6667	37.037

## Sheet: S2
S2 Fig. B
each row is one biological replicate of given condition
Cortex astrocyte density (cells/mm2)					Corpus callosum astrocyte density (cells/mm2)
P4	P12	P18	P26		P4	P12	P18	P26
2472.43	1227.99	1316.05	1017.29		1258.72	1335.57	981.507	579.314
2107	1465.02	925.26	934.981		1783.94	1743.26	1152	716.965
1942.39	1287.25	1108.64	938.273		988.207	1583.43	572.976	576.228
1828.81	1297.32	940.742	958.292		1727.53	2177.16	1220.97	1731.44
1868.27	1115.32	1154.78	981.645		1231.74	2182.09	1777.83	1360.36
		1068.62					2072.65
S2 Fig. D
each row is one biological replicate of given condition
Total Müller glia number
P9	P35
295980	230224
333515	233370
288547	226136
245658	229596

## Sheet: S5
S5 Fig. B
each column is one biological replicate of given condition
	Microglia density (cells/mm2)
Age	Wildtype			DT at P3
P1	322.858	329.807	324.339	n/a	n/a
P3	549.82	354.329		n/a	n/a
P5	422.084	487.619	380.268	22.215	74.0499
P7	392.464	423.671	308.048
P9/10	422.084	351.274	395.83	103.67	186.606
S5 Fig. C
each column is one biological replicate of given condition
Age	% microglia expressing DTR
P5	53.3333	78
P9	48.5714	18.254

[truncated: 5 more sheets: S6, S7, S8  A,B, S8 C,D, S9]
